# Supplementary material for: Exploring Urinary Extracellular Vesicles and Immune Mediators as Biomarkers of Kidney Injury in COVID-19 Hospitalized Patients
Source: Diagnostics (Basel). 2022 Oct 27;12(11):2600. doi: 10.3390/diagnostics12112600 (PMC9689919; doi:10.3390/diagnostics12112600)
Supplement: Supplementary file 1 [file diagnostics-12-02600-s001.zip]

Archive with 2 entries (2 files):
- diagnostics-1910395-supplementary-Dataset.xlsx
- diagnostics-1910395-supplementary-tables.pdf
