# Supplementary material for: Exploring Urinary Extracellular Vesicles and Immune Mediators as Biomarkers of Kidney Injury in COVID-19 Hospitalized Patients
Source: Diagnostics (Basel). 2022 Oct 27;12(11):2600. doi: 10.3390/diagnostics12112600 (PMC9689919; doi:10.3390/diagnostics12112600)
Supplement: Supplementary file 1 [file diagnostics-12-02600-s001.zip › diagnostics-1910395-supplementary-Dataset.xlsx]

## Sheet: Data
Code	Gender	Age (y)	Date of Positive RT-PCR	COVID-19 severity (NIH criteria)	ICU admission	Hemodyalisis	Diabetes	Hypertension	CAD	CKD	Onco-hematology D	Outcome	Urea (mg/dL)	sCr (mg/dL)	uCr (md/dL)	uPtn/uCr (mg/g)	ACR (mg/g)	Total uEVs/Cr (count/mL)	Podo uEVs/Cr (count/mL)	IL-2RA	CXCL-9	CCL-4	IL-6	IFN gamma	CXCL-12	IL-1RA	IL-16	LIF	IL-5	MIF	TNF alpha	CCL-5	IL-1 beta	IL-18	Eotaxin	FGFb	PDGF-BB	CXCL-10	IL-13	IL-4	CCL-2	IL-8	CCL-3	HGF	IL-1 alfa	SCF	Trail	GM-CSF	CCL-27
74	F	69	2020-05-14	CRITICAL	YES	NO	YES	YES	NO	NO	NO	DEATH	78	1.97	76.5	1306.54	254.9	117.65	0.00	104.07	150.875	3.26946	123.124	95.3073	1125.17	30648.5	130.03	24.9074	6.80528	514.416	14.6712	11.2821	1.28776	11.7386	63.0227	16.7005	4.30942	288901	0.14965	0.779726	9983.94	11.7788	3.08546	12.1097	1.92157	418.662	0.09	529.807	6.83528
84	M	44	2020-05-19	MODERATE	YES	NO	NO	NO	NO	NO	NO	SURVIVAL	34	0.89	116.5	357.42	97.85	1321.89	223.18	1.82083	36.0518	1.06654	0.946538	2.11357	3620.8	72.7609	3.32055	4.01169	9.63754	84.1669	8.73837	8.45907	0.529385	2.41055	5.90979	7.45494	5.38603	1825.54	0.14965	0.16	71.8684	43.8537	0.542626	12.1097	0.291129	4.31706	2.25842	50.9332	1.71
102	M	40	2020-05-26	SEVERE	YES	NO	NO	NO	NO	NO	NO	SURVIVAL	20	0.91	109	372.51	42.01	1607.31	730.59	165.655	30.0773	1.17726	1.3212	39.5892	35915.1	30648.5	2.02212	24.9074	14.819	608.475	14.6712	8.45907	2.05512	13.4575	30.5882	11.2038	5.38603	3842.27	0.32563	0.523798	626.826	6.18521	0.14641	62.5805	1.92157	24.0294	6.9643	579.932	6.83528
103	M	19	2020-06-17	MILD	NO	NO	NO	NO	NO	NO	YES	SURVIVAL	20	0.6	54.5	703.85	18.35	11119.27	146.79	677.325	48.4482	1.06654	0.24	115.391	5412.81	30648.5	2.02212	14.6662	17.76	23.9902	29.9178	3.71827	1.66759	7.47718	3.71078	13.4872	4.30942	7802.47	0.14965	0.156493	220.774	1.46845	3.73131	32.6816	0.291129	181.055	0.09	255.538	6.83528
117	F	27	2020-06-02	MILD	NO	NO	NO	NO	NO	NO	NO	SURVIVAL	17	0.67	55.5	256.76	10.81	288.29	18.02	64.6609	42.1771	2.08969	0.24	14.9136	222023	30648.5	4.86167	14.6662	15.4034	160.477	12.6439	6.41649	1.28776	28.5884	12.4708	11.2038	11.1213	759.381	0.32563	0.370133	48.7141	285.793	0.14641	39.5948	4.88311	6.73229	2.50247	119.179	2.96572
122	F	42	2020-06-02	MODERATE	NO	NO	NO	NO	NO	NO	YES	SURVIVAL	20	0.66	146	41.71	3.42	239.73	47.95	677.325	826.202	1.96041	0.99237	46.7625	75.5158	30648.5	1.33531	6.80131	9.63754	1357.25	14.6712	7.43171	0.911852	24.8582	65.8394	12.3623	5.38603	4405.8	0.14965	0.156493	145.15	1.29986	0.386966	24.5085	3.05504	17.3901	2.25842	483.006	4.22602
152	F	59	2020-06-05	MODERATE	NO	NO	NO	YES	NO	NO	NO	SURVIVAL	40	0.68	121	512.23	42.15	1024.79	66.12	231.219	36.0518	1.89659	28.077	70.8623	33119.6	30648.5	1.33531	30.0339	4.54523	1357.25	23.1821	13.497	1.28776	27.9383	16.1317	10.0057	2.55545	31000.3	2.53091	0.156493	2619.39	4.08803	0.14641	57.2382	1.92157	196.483	1.54164	3312	22.2252
153	M	70	2020-06-08	MODERATE	NO	NO	NO	NO	NO	NO	YES	SURVIVAL	49	2.73	62.5	2102.08	158.4	848.00	64.00	79.0937	5.02329e+06	1.52575	50.4063	180.264	2655.38	30648.5	185.045	111.479	1.66	177.548	9.69431	3.02284	3.06757	7.41437	235.665	12.9287	4.30942	22984	0.14965	0.523798	65718	35.983	8.65409	120.072	4.15832	26.9509	0.0889481	388.851	22.2252
154	M	71	2020-06-08	CRITICAL	YES	NO	YES	YES	NO	NO	YES	DEATH	40	1.03	64.5	9101.55	293.02	821.71	46.51	453.38	111.148	0.854047	38.0028	132.321	216.421	30648.5	68.3278	75.0266	6.80528	1357.25	28.7766	35.305	1.86025	16.3117	11.538	20.7024	7.96012	242.851	0.14965	0.523798	65718	26.943	4.18832	106.265	5.60166	418.662	0.840435	661.899	18.8222
156	M	86	2020-06-08	CRITICAL	NO	NO	NO	NO	NO	NO	NO	DEATH	51	0.66	152.5	247.67	92.46	236.07	0.00	167.972	1259.99	9.88003	178892	14.1198	42385.1	977.641	6.92782	56.1463	10.2071	1357.25	14.6712	81.0984	3.06757	13.1665	391.062	8.76002	5.38603	205518	0.477585	0.523798	65718	77.1242	1.11104	131.485	1.13574	12.3374	2.50247	946.95	33.4247
163	M	70	2020-06-08	MODERATE	NO	NO	NO	YES	YES	NO	NO	SURVIVAL	42	1.13	5	238.1	14.29	142.86	47.62	17.8252	7.91902	0.02	0.330577	3.38079	614.423	1542.71	0.598953	9.47012	9.06919	5.83042	8.73837	2.29723	0.529385	3.26134	2.34387	7.45494	3.36742	21.8388	0.14965	0.16	22.0783	0.868548	0.14641	12.1097	3.42539	2.42822	0.840435	58.1618	4.22602
189	M	65	2020-06-15	MODERATE	NO	NO	YES	YES	YES	NO	NO	DEATH	36	0.77	121	151.32	9.92	446.28	24.79	55.2133	18.6144	0.02	0.765961	13.3425	1087.56	11415.7	1.33531	9.47012	11.9244	28.423	3.37583	5.744	0.722738	17.0897	19.5014	8.76002	4.30942	906.836	0.14965	0.16	347.227	0.868548	0.14641	24.5085	0.291129	29.874	1.07358	494.096	1.71306
219	M	69	2020-06-19	MODERATE	NO	NO	NO	YES	NO	NO	NO	SURVIVAL	89	2.84	81	266.91	8.64	790.12	86.42	76.7273	7.91902	1.647	0.244471	5.39609	1100	45.27	0.598953	6.80131	10.7781	16.8701	8.73837	2.29723	0.529385	5.76331	2.85332	10.6101	3.36742	8.66526	0.14965	0.16	46.8005	0.868548	0.14641	12.1097	1.13574	28.8108	1.30696	395.444	1.71306
229	F	83	2020-06-22	MODERATE	NO	NO	NO	NO	NO	NO	YES	SURVIVAL	52	0.76	30.5	1441.97	140.98	4262.30	0.00	88.2198	4021.7	143.535	7.87502	22.7645	182.494	30648.5	29.0666	19.793	11.9244	131.041	210.842	3.37312	2.05512	6.3647	3.1125	19.7267	6.60159	3371.93	0.14965	0.779726	69.2763	265649	30.9521	45.8479	4.15832	249.371	5.523	115.288	109.519
245	M	64	2020-06-25	SEVERE	NO	NO	YES	YES	YES	NO	NO	SURVIVAL	207	8.23	14.3	4116.08	531.47	10769.23	0.00	54.7702	42.1771	1.17726	0.24	7.12906	23516	1948.14	0.598953	4.01169	9.92218	16.1575	8.73837	5.744	0.323973	4.9416	378.022	6.07217	5.38603	45017.6	0.32563	0.16	93.3485	0.868548	0.14641	12.1097	0.291129	23.4983	0.09	408.981	2.96572
262	M	65	2020-06-26	SEVERE	YES	YES	NO	YES	NO	NO	YES	DEATH	62	1.33	40.5	2323.7	622.22	1395.06	49.38	38.4197	5.02329e+06	0.958751	58.8057	65.1852	213.919	30648.5	47.8332	4.01169	1.66463	7.53381	3.37583	3.71827	1.28776	1.99685	21.907	8.76002	3.36742	31487.6	0.14965	0.370133	65718	32.317	6.28542	12.1097	0.291129	16.3272	0.09	52.4708	126.577
305	M	72	2020-07-01	SEVERE	NO	NO	YES	YES	NO	NO	NO	SURVIVAL	30	0.4	136	166.99	7.35	573.53	44.12	53.886	74.9362	4.33691	5.80692	151.124	22697.4	30648.5	4.55877	88.8339	1.66	187.538	8.73837	10.2075	4.15055	17.404	391.06	8.76002	1.30125	16765	0.14965	1.00477	65718	162.839	0.14641	131.485	9.83746	3.10422	4.29275	385.597	1.71306
328	F	39	2020-07-02	MODERATE	YES	NO	NO	YES	NO	NO	NO	SURVIVAL	26	1.25	53.5	360.37	5.61	112.15	0.00	69.2541	13.1558	1.17726	0.677254	17.3916	4123.57	30648.5	0.598953	9.47012	1.66	1357.25	5.08021	9.15251	0.529385	9.88321	20.8494	7.45494	3.82187	8536.83	0.242418	0.16	1576.93	0.868548	0.386966	24.5085	0.291129	7.00001	0.09	936.731	1.71306
329	F	56	2020-07-02	SEVERE	NO	YES	YES	YES	NO	NO	NO	SURVIVAL	71	1.36	61.5	216.59	9.76	1934.96	113.82	39.2556	13.1558	0.0204961	0.24	8.06203	280.253	4984.05	0.598953	4.01169	10.7781	47.7381	6.87334	2.29723	0.529385	9.1513	2.72499	8.76002	1.86853	8.66526	0.14965	0.16	122.289	3.18977	0.14641	12.1097	1.13574	24.4277	0.09	258.43	4.22602
337	F	62	2020-07-06	CRITICAL	YES	NO	NO	NO	NO	NO	NO	DEATH	106	6.88	70.5	1749.79	862.41	4340.43	0.00	60.1282	7.91902	0.302859	45.4276	38.4377	146.522	30648.5	0.598953	4.01169	4.54523	23.5414	4.21549	5.07248	0.529385	6.85439	35.6467	7.45494	2.55545	4667.87	0.14965	0.16	563.098	0.868548	0.386966	12.1097	0.291129	12.6036	0.09	459.02	4.22602
339	F	47	2020-07-06	SEVERE	NO	YES	NO	NO	NO	YES	NO	SURVIVAL	26	1.04	39.6	4652.02	2568.18	41464.65	0.00	19.3203	5.02329e+06	1.23368	47.1736	111.942	19.0439	30648.5	158.26	170.983	11.3504	40.9307	23.1821	43.9487	3.49195	288.778	52.4934	28.0614	12.931	140360	0.477585	2.32759	65718	4.25853	11.97	51.6863	9.13734	16.1943	0.605441	498.325	29.5257
340	F	17	2020-07-06	MILD	NO	NO	NO	YES	NO	NO	NO	SURVIVAL	76	2.63	94	95.11	4.26	1117.02	31.91	34.2843	5.02329e+06	9.88003	1471.42	49.2523	82.7879	30648.5	670.616	155.73	1.66	1357.25	2125.33	8.80486	634.491	12.8773	3.44205	34.8448	24.4	5074.3	0.32563	3.35414	65718	265649	30.9521	818.349	129.579	117.365	74.3685	58.3962	37.491
343	M	53	2020-07-07	MODERATE	NO	NO	NO	YES	NO	NO	NO	SURVIVAL	18	0.67	74.5	533.96	64.43	214.77	26.85	70.1799	7.91902	2.3546	0.330577	7.74625	410.798	45.2691	0.598953	4.01169	41.566	5.23944	17.7923	7.43171	0.911852	3.53369	3.44205	12.3623	11.1213	64.4812	0.32563	0.370133	20.3213	3.73918	0.14641	12.1097	7.02503	2.15725	2.25842	18.5359	4.22602
362	F	43	2020-07-08	MODERATE	NO	NO	NO	NO	NO	NO	NO	SURVIVAL	122	6.83	87.5	208.8	3.43	1611.43	45.71	20.8325	18.6144	0.02	0.855707	9.03752	19.0439	10903.6	2.68098	4.01169	9.63754	2.69	8.73837	3.71827	0.722738	3.53369	10.4355	8.76002	5.38603	1658.53	0.14965	0.16	37.0045	0.868548	0.782789	12.1097	0.291129	73.5944	0.09	125.883	5.51358
435	F	82	2020-07-12	MODERATE	NO	NO	NO	YES	NO	YES	NO	SURVIVAL	24	0.6	21.3	2541.31	558.69	6431.92	0.00	97.0611	2.98369	1.89659	0.244471	23.7121	196.746	30648.5	0.598953	14.6662	1.66463	45.1878	12.6439	63.7611	0.911852	6.06251	3.91559	6.07217	4.30942	98.9506	0.14965	0.156493	28.7627	1.29986	0.14641	12.1097	11.9305	9.40527	0.363391	329.249	6.83528
436	F	79	2020-07-13	MODERATE	NO	NO	YES	YES	NO	NO	NO	SURVIVAL	37	0.95	49	839.8	155.1	4979.59	40.82	37.5867	134.552	2.2876	3.23857	18.2491	383.966	30648.5	16.2508	14.6662	7.93567	280.697	64.3187	3.02284	1.47688	7.98389	4.05378	13.4872	7.96012	98.9506	0.14965	0.156493	118.212	294.951	5.27582	39.5948	0.291129	418.662	2.74932	427.788	12.5066
447	M	47	2020-07-13	SEVERE	YES	YES	NO	YES	NO	NO	NO	SURVIVAL	37	0.65	19	1954.74	463.16	1894.74	210.53	69.2541	2.98369	0.02	0.24	24.1913	113.36	30648.5	0.598953	4.01169	4.54523	2.69	5.08021	0.434525	0.529385	3.92016	15.8482	8.76002	4.30942	1001.19	0.14965	0.16	13.2933	0.868548	0.14641	12.1097	0.291129	29.6082	0.09	163.284	4.22602
484	M	59	2020-07-15	MODERATE	YES	NO	NO	YES	NO	NO	NO	SURVIVAL	64	1.04	134	79.33	2.99	843.28	7.46	57.438	24.2611	0.752601	0.24	4.85951	380.679	175.518	0.598953	4.01169	14.819	4.00969	6.87334	17.4066	0.529385	2.4628	15.5682	7.45494	5.38603	371.392	0.14965	0.16	242.752	3.56006	0.14641	12.1097	0.291129	2.15725	0.840435	52.6924	1.71306
502	F	19	2020-07-15	MODERATE	NO	NO	NO	NO	NO	NO	NO	SURVIVAL	93	0.67	135	64.07	6.67	533.33	0.00	50.3746	24.2611	0.854047	3.23857	26.6409	19.0439	30648.5	0.598953	4.01169	13.3662	4.3241	12.6439	75.01	0.323973	1.89461	20.1667	6.07217	5.38603	36469.7	0.14965	0.16	296.975	10.5679	0.14641	12.1097	15.4071	1.34174	1.07358	35.9523	1.71306
530	F	31	2020-07-23	MODERATE	NO	NO	NO	NO	NO	NO	NO	SURVIVAL	26	0.7	248.5	32.43	5.23	659.96	64.39	56.1013	13.1558	0.426476	0.24	22.7645	16233.2	30648.5	0.598953	14.6662	13.077	108.867	12.6439	5.07248	1.0997	18.9214	20.5059	8.76002	4.30942	11885.6	0.14965	0.16	51.2951	2.99711	0.14641	36.2444	12.6265	11.5384	2.74932	175.979	1.71306
626	F	72	2020-08-06	SEVERE	YES	NO	NO	YES	NO	NO	NO	SURVIVAL	n/a	n/a	71	455.35	83.1	450.70	42.25	56.5462	39.096	2.49012	29.5801	237.118	82952.5	30648.5	5.7577	94.4316	12.4999	65.0399	14.6712	29.5732	1.66759	16.1574	391.06	19.7267	9.46547	191174	0.477585	1.78982	65718	8.38834	0.542626	113.189	1.92157	74.4233	4.56069	504.025	12.5066
723	M	70	2020-08-20	MODERATE	NO	NO	NO	NO	NO	NO	NO	SURVIVAL	n/a	n/a	58	232.93	6.9	689.66	68.97	20.0743	18.6144	0.470028	0.24	1.7424	19.0439	519.509	0.598953	4.01169	8.50195	2.69	6.87334	8.45907	0.722738	1.49017	0.733972	8.76002	6.60159	12.4294	0.14965	0.16	3.18063	0.868548	0.14641	12.1097	1.92157	1.06877	0.605441	5.62805	1.71306
728	F	78	2020-08-21	MILD	NO	NO	NO	YES	NO	NO	NO	SURVIVAL	23	0.77	35.5	667.32	157.75	10338.03	197.18	56.5462	126.608	8.43137	7.56597	23.7121	1137.9	30648.5	11.4196	14.6662	7.93567	520.062	33.3827	3.02284	8.13538	9.1513	5.36413	11.2038	9.46547	22773.5	0.32563	0.156493	48.9707	682.112	3.03723	115.488	7.37865	22.4362	4.56069	360.552	11.0292
738	F	53	2020-08-24	MODERATE	NO	NO	YES	YES	NO	NO	NO	SURVIVAL	n/a	n/a	121.5	79.26	10.7	3325.10	213.99	6.95067	2.98369	0.02	0.24	1.08451	19.0439	499.721	0.598953	4.01169	2.83384	2.68804	3.37583	12.0103	0.323973	0.99359	6.81312	4.57965	2.55545	73.6224	0.14965	0.16	17.3771	0.868548	0.14641	12.1097	0.291129	1.07	0.09	3.7496	1.71
740	F	58	2020-08-24	MODERATE	YES	NO	NO	YES	NO	NO	NO	SURVIVAL	35	0.78	22.9	410.54	7.14	125.00	17.86	40.9359	2.98369	0.0420844	0.24	9.71088	5221.9	1298.73	0.598953	4.01169	18.0568	4.00969	6.87334	1.50348	0.323973	2.20274	4.62069	5.34257	3.36742	47.9205	0.14965	0.16	31.3658	1.62132	0.14641	12.1097	0.291129	2.42822	1.07358	42.3887	1.71306
978	F	56	2020-09-28	MILD	NO	NO	NO	YES	NO	NO	NO	SURVIVAL	n/a	n/a	37	368.65	13.51	5162.16	567.57	41.3578	7.91902	0.04	0.24	12.5818	5221.9	30648.5	0.598953	4.01169	17.1679	45.1878	6.87334	17.4066	0.722738	6.60859	6.47789	8.76002	5.38603	226.589	0.14965	0.16	21.6101	0.868548	0.14641	24.5085	0.291129	7.26762	0.840435	258.793	4.22602
H1	F	50	n/a	HEALTHY	n/a	n/a	NO	NO	NO	NO	NO	n/a	n/a	n/a	53	18.11	5.66	0.00	0.00	33.4663	7.91902	0.0420844	0.416424	16.5497	1.29287e+06	6905.28	0.598953	12.0829	20.1489	49.8632	7.79765	5.744	1.0997	3.58853	4.19334	10.0057	7.96012	140.258	0.14965	0.16	46.1667	3.18977	0.14641	45.8479	0.291129	3.77856	2.01706	53.1371	4.22602
H2	F	51	n/a	HEALTHY	n/a	n/a	NO	NO	NO	NO	NO	n/a	n/a	n/a	238.5	240.17	3.42	427.35	119.66	74.8448	231.927	2.02478	0.946538	11.1114	1391.95	611.831	0.598953	4.01169	15.4034	609.964	8.73837	6.41649	0.911852	13.1665	17.3027	11.2038	4.30942	4150.86	0.14965	0.16	191.703	0.87	0.14641	12.1097	1.13574	15.5298	0.605441	177.786	6.83528
H3	F	30	n/a	HEALTHY	n/a	n/a	NO	NO	NO	NO	NO	n/a	n/a	n/a	117	369.14	6.45	279.57	107.53	48.6345	48.4482	153.503	0.24	12.5818	825875	3163.97	0.598953	4.01169	10.2071	68.2845	25.3969	2202.06	0.722738	3.42438	19.6662	8.76002	27.1986	152971	0.14965	0.523798	158.822	6.26252	0.14641	24.5085	1.13574	5.92844	6.9643	109.895	37.491
H4	F	45	n/a	HEALTHY	n/a	n/a	NO	NO	NO	NO	NO	n/a	n/a	n/a	93	53.96	3.55	233.50	81.22	181.519	111.148	2.69707	0.156639	9.37192	8574.2	875.443	1.33531	9.47012	13.6559	45.8255	8.73837	101.424	1.0997	7.35168	15.0189	7.45494	7.96012	3812.03	0.32563	0.523798	67.2848	1.10689	0.14641	12.1097	1.13574	12.6036	1.54164	339.999	12.5066
H5	F	48	n/a	HEALTHY	n/a	n/a	NO	NO	NO	NO	NO	n/a	n/a	n/a	197	66.41	4.47	119.18	22.35	51.2486	36.0518	5.64851	0.156639	12.5818	128308	9432.55	0.598953	4.01169	5.11112	62.6713	8.73837	1933.11	0.722738	2.56768	12.7115	8.76002	5.38603	17499.6	0.14965	0.156493	59.7975	6.4936	0.14641	12.1097	2.68144	8.33712	0.363391	75.6348	6.83528
H6	M	37	n/a	HEALTHY	n/a	n/a	NO	NO	NO	NO	NO	n/a	n/a	n/a	268.5	97.7	1.67	41.75	0.00	67.4096	39.096	4.02387	6.30312	18.2491	213673	5204.75	0.598953	9.47012	3.97775	71.3301	8.73837	342.908	0.529385	6.00243	8.23697	8.76002	5.38603	891.538	0.14965	0.16	1889.61	6.18521	0.14641	32.6816	4.52159	22.7017	0.09	327.872	6.83528
H7	M	35	n/a	HEALTHY	n/a	n/a	NO	NO	NO	NO	NO	n/a	n/a	n/a	239.5	74.38	2.52	50.31	0.00	68.3307	118.807	5.14591	0.24	3.38079	627.387	377.285	0.598953	4.01169	11.6372	22.1875	6.87334	2202.06	0.323973	2.09956	17.0043	6.07217	9.46547	8714.13	0.14965	0.16	45.4088	0.87	0.14641	12.1097	0.29	4.04791	2.01706	31.7049	6.83528
[truncated: 4 more columns]
